# Supplementary material for: Inferring copy number and genotype in tumour exome data
Source: BMC Genomics. 2014 Aug 28;15(1):732. doi: 10.1186/1471-2164-15-732 (PMC4162913; doi:10.1186/1471-2164-15-732)
Supplement: Supplementary file 3 — Additional file 3: Supplementary Table containing CNA predictions of the TCGA samples made by ADTEx. (ZIP 5 MB) [file 12864_2014_6426_MOESM3_ESM.zip]

Archive with 1 entries (1 files):
- Additional_File_3.pdf
